# Supplementary material for: Insights into preeclampsia: a bioinformatics approach to deciphering genetic and immune contributions
Source: Front Genet. 2024 Aug 6;15:1372164. doi: 10.3389/fgene.2024.1372164 (PMC11333266; doi:10.3389/fgene.2024.1372164)
Supplement: Supplementary file 1 [file Table1.XLSX]

## Sheet: Sheet1
Term	P-value	Odds Ratio	Combined Score	Genes
pyrithyldione HL60 DOWN	0.000877041	64.8399	456.405	CD69;YWHAZ
Retinoic acid CTD 00006918	0.00215519	18.5058	113.623	IFITM3;NINJ1;COTL1;CD69;YWHAZ
podophyllotoxin HL60 UP	0.00336051	32.3849	184.453	NINJ1;YWHAZ
amikacin PC3 DOWN	0.00401315	29.521	162.902	IFITM3;YWHAZ
genistein CTD 00007324	0.00404093	15.2818	84.2221	IFITM3;NINJ1;COTL1
diltiazem PC3 DOWN	0.00472075	27.116	145.228	IFITM3;YWHAZ
glibenclamide HL60 DOWN	0.00507085	14.0331	74.1543	RBM39;COTL1;YWHAZ
paclitaxel PC3 DOWN	0.00615373	23.5892	120.085	IFITM3;YWHAZ
labetalol HL60 UP	0.00658262	190.219	955.532	CD69
lasalocid HL60 DOWN	0.00658262	190.219	955.532	CD69
S-1,2-Dichlorovinyl-N-acetylcysteine CTD 00002159	0.00717924	173.661	857.287	YWHAZ
diphenylpyraline PC3 DOWN	0.00747745	166.417	814.753	YWHAZ
SELENIUM CTD 00006731	0.00790115	11.8496	57.361	IFITM3;NINJ1;YWHAZ
dacarbazine CTD 00005747	0.00807363	153.6	740.222	CD69
Chinomethionate CTD 00000210	0.00837161	147.904	707.41	RBM39
0316684-0000 MCF7 DOWN	0.00837161	147.904	707.41	YWHAZ
cefalexin HL60 DOWN	0.00866951	142.614	677.125	YWHAZ
hydrocotarnine HL60 DOWN	0.00866951	142.614	677.125	YWHAZ
primaquine HL60 UP	0.00896734	137.69	649.092	CD69
Gly-His-Lys PC3 UP	0.00926509	133.093	623.077	YWHAZ
lithocholic acid HL60 UP	0.00956277	128.794	598.874	CD69
trichostatin A HL60 DOWN	0.0102645	17.9787	82.3257	RBM39;CD69
pyrantel HL60 DOWN	0.0104554	117.412	535.473	COTL1
benzethonium chloride HL60 DOWN	0.0107527	114.051	516.949	CD69
Tamibarotene CTD 00002527	0.0108555	17.4479	78.9185	CD69;YWHAZ
aspirin CTD 00005447	0.0109304	17.3837	78.5084	NINJ1;YWHAZ
vorinostat HL60 DOWN	0.0112325	17.1314	76.9018	RBM39;CD69
NICKEL SULFATE CTD 00001417	0.0115	16.9164	75.5385	NINJ1;CD69
hesperidin HL60 UP	0.0116444	105.032	467.698	YWHAZ
lidocaine PC3 DOWN	0.0116444	105.032	467.698	YWHAZ
tacrine HL60 UP	0.0119415	102.333	453.105	YWHAZ
doxorubicin MCF7 UP	0.0119415	102.333	453.105	COTL1
ambroxol PC3 DOWN	0.0133288	15.6242	67.4625	IFITM3;YWHAZ
benzbromarone HL60 UP	0.014019	86.7304	370.108	YWHAZ
staurosporine MCF7 DOWN	0.0144593	14.9513	63.34	RBM39;YWHAZ
progesterone HL60 DOWN	0.0146119	83.1083	351.209	CD69
domperidone MCF7 DOWN	0.0146119	83.1083	351.209	YWHAZ
CP-863187 PC3 DOWN	0.0149083	81.4082	342.39	YWHAZ
p-Phenylenediamine CTD 00001400	0.0160929	75.2491	310.732	NINJ1
ethaverine HL60 DOWN	0.0160929	75.2491	310.732	CD69
atovaquone HL60 DOWN	0.0163889	73.8519	303.616	CD69
puromycin PC3 DOWN	0.017722	13.3847	53.9799	IFITM3;YWHAZ
STOCK1N-35696 PC3 DOWN	0.0178676	67.5763	271.979	YWHAZ
N-(undeca-2,4,7-trienylideneamino)nitrous amide CTD 00001653	0.0184586	65.3541	260.908	YWHAZ
dequalinium chloride HL60 DOWN	0.018754	64.2968	255.666	CD69
SODIUM SULFATE BOSS	0.0193445	62.2812	245.721	COTL1
papaverine HL60 DOWN	0.0193445	62.2812	245.721	CD69
BAS-012416453 PC3 UP	0.0196397	61.32	241	YWHAZ
tretinoin HL60 DOWN	0.0208195	57.7536	223.614	CD69
mephentermine HL60 UP	0.0208195	57.7536	223.614	CD69
TBTO CTD 00000264	0.021409	56.1211	215.726	CD69
PHA-00767505E MCF7 DOWN	0.0217037	55.3389	211.963	YWHAZ
canavanine MCF7 DOWN	0.0225871	53.1173	201.335	YWHAZ
morphine CTD 00006352	0.0234699	51.0667	191.604	NINJ1
ETHYL METHANESULFONATE CTD 00005938	0.0236427	7.64792	28.6392	NINJ1;COTL1;CD69
Demecolcine CTD 00005762	0.0255556	10.9382	40.1093	NINJ1;CD69
Bortezomib CTD 00003736	0.0256656	10.9121	39.9667	CD69;YWHAZ
GNF-Pf-4325 CTD 00005408	0.0261144	45.7632	166.819	CD69
metoclopramide HL60 DOWN	0.0264078	45.2409	164.41	YWHAZ
chlortetracycline PC3 DOWN	0.028167	42.3404	151.139	YWHAZ
Calcimycin CTD 00005287	0.0293383	40.6041	143.286	CD69
Phenethyl isothiocyanate CTD 00002443	0.0299235	39.788	139.62	YWHAZ
amantadine HL60 DOWN	0.030216	39.3921	137.848	YWHAZ
AG-028671 MCF7 UP	0.0308008	38.6233	134.417	YWHAZ
picrotoxinin HL60 DOWN	0.0310931	38.25	132.757	YWHAZ
ionomycin CTD 00007090	0.033137	35.8252	122.06	CD69
valproic acid MCF7 DOWN	0.0357596	33.1233	110.332	RBM39
benserazide PC3 DOWN	0.0369233	32.0484	105.725	YWHAZ
0297417-0002B PC3 UP	0.0375047	31.5365	103.543	YWHAZ
2-Bromo-3-hydroxy-4-methoxybenzaldehyde CTD 00004641	0.0377953	31.2866	102.482	YWHAZ
DEOXYNIVALENOL CTD 00000341	0.0383762	30.7984	100.413	CD69
Oxazolone CTD 00006449	0.0383762	30.7984	100.413	NINJ1
lindane CTD 00001115	0.0389569	30.3252	98.4143	CD69
STOCK1N-28457 MCF7 DOWN	0.0389569	30.3252	98.4143	YWHAZ
AG-012559 PC3 DOWN	0.0398274	29.6418	95.5415	YWHAZ
dihydroergotamine HL60 UP	0.0401174	29.4207	94.6155	YWHAZ
isotretinoin HL60 UP	0.0401174	29.4207	94.6155	NINJ1
phenobarbital CTD 00006510	0.0410227	8.37045	26.7321	IFITM3;RBM39
suloctidil HL60 UP	0.0415663	28.3629	90.2071	CD69
anisomycin HL60 UP	0.0418989	8.2693	26.2343	CD69;YWHAZ
cefadroxil HL60 DOWN	0.0424348	27.7636	87.7272	YWHAZ
TITANIUM DIOXIDE CTD 00000489	0.0427242	27.5694	86.9262	YWHAZ
(-)-isoprenaline HL60 DOWN	0.0427242	27.5694	86.9262	CD69
fulvestrant PC3 DOWN	0.0430134	27.3779	86.1376	YWHAZ
etoposide HL60 UP	0.0433027	27.189	85.3611	CD69
tetrahydropalmatine CTD 00000745	0.0438808	26.8189	83.8434	RBM39
635-65-4 CTD 00005510	0.0444587	26.4587	82.3709	RBM39
HC toxin MCF7 DOWN	0.0444587	26.4587	82.3709	RBM39
epivincamine HL60 DOWN	0.0470557	24.9497	76.2568	YWHAZ
trichostatin A ssMCF7 DOWN	0.0473439	24.7925	75.625	RBM39
vincristine CTD 00006988	0.0491055	7.54264	22.7319	NINJ1;CD69
arachidonic acid CTD 00007139	0.0493592	23.7449	71.4397	YWHAZ
captopril HL60 DOWN	0.0499343	23.4615	70.3153	YWHAZ
